# Supplementary material for: Durum Wheat (Triticum durum L.) Landraces Reveal Potential for the Improvement of Grain Carotenoid Esterification in Breeding Programs
Source: Foods. 2021 Apr 2;10(4):757. doi: 10.3390/foods10040757 (PMC8067221; doi:10.3390/foods10040757)
Supplement: Supplementary file 1 [file foods-10-00757-s001.xlsx]

## Sheet: Table S1
Requena-Ramírez et al. Supplementary file 1
Concentrations as µg/g Fresh weight Free lutein = (all-E)-lutein + (Z)-lutein isomers. Total esters = Lutein monoesters + Lutein diesters. Total lutein = Free lutein + Lutein monoesters + Lutein diesters. Total carotenoids = (all-E)-zeaxanthin + (all-E)-α-carotene + (all-E)-β-carotene+total lutein.										Lutein monoesters			Lutein diesters
Accession ID	Common crop name	(all-E)-zeaxanthin	(all-E)-α-carotene	(all-E)-β-carotene	(all-E)-lutein	(Z)-lutein isomers		Free lutein		Lutein monolinoleate	Lutein monopalmitate		Lutein dilinoleate	Lutein linoleate-palmitate	Lutein dipalmitate		Total esters		Total Lutein		Total carotenoids
BGE008250	Trigo	0.161295	0.00600664	0.0103159	1.13074	0.242558		1.3733		0	0		0	0	0		0		1.3733		1.55091
BGE008252	Trigo	0.193451	0.00863034	0.0161773	1.65128	0.352369		2.00365		0	0		0	0	0		0		2.00365		2.22191
BGE008253	Trigo	0.243393	0.0230239	0.0219782	1.98651	0.365819		2.35233		0	0		0	0	0		0		2.35233		2.64073
BGE008256	Trigo	0.206298	0.0323579	0.0201751	2.23076	0.469673		2.70043		0	0		0	0	0		0		2.70043		2.95926
BGE008258	Trigo	0.245037	0.0108768	0.0126588	1.91179	0.404416		2.3162		0	0		0	0	0		0		2.3162		2.58478
BGE008262	Trigo	0.187766	0.00682713	0.0133417	1.65663	0.279989		1.93661		0	0		0	0	0		0		1.93661		2.14455
BGE008263	Trigo	0.199193	0.0108449	0.0156413	1.56395	0.305244		1.8692		0	0		0	0	0		0		1.8692		2.09488
BGE008264	Trigo	0.216631	0.0109448	0.0166242	1.60798	0.340638		1.94862		0	0		0	0	0		0		1.94862		2.19282
BGE008265	Trigo	0.25267	0.0108946	0.0189111	1.99281	0.395315		2.38813		0	0		0	0	0		0		2.38813		2.6706
BGE008268	Trigo	0.227846	0.00500515	0.0137162	1.3329	0.223461		1.55636		0	0		0	0	0		0		1.55636		1.80293
BGE008269	Trigo	0.185044	0.00728715	0.015623	1.66387	0.320944		1.98482		0	0		0	0	0		0		1.98482		2.19277
BGE008270	Trigo	0.21097	0.005415	0.015073	1.23611	0.26818		1.50429		0	0		0	0	0		0		1.50429		1.73575
BGE008271	Trigo	0.212517	0.00852516	0.0136371	1.59855	0.309115		1.90766		0	0		0	0	0		0		1.90766		2.14234
BGE008366	Trigo	0.24186	0.0106543	0.023451	1.74221	0.262159		2.00437		0	0		0	0	0		0		2.00437		2.28034
BGE012301	Escaña doble	0.212383	0.00238002	0.017434	0.975407	0.194039		1.16945		0.0128894	0.00405778		0	0	0		0.0169472		1.18639		1.41859
BGE012359	Recio cañimacizo de Cañete de las Torres	0.166914	0.0063267	0.0218525	1.98858	0.374996		2.36358		0	0		0	0	0		0		2.36358		2.55867
BGE013062	Recio de Iznalloz	0.276302	0.0141852	0.0213856	1.90591	0.439864		2.34577		0	0		0	0	0		0		2.34577		2.65765
BGE013122	Polonico de Villamartin	0.307756	0.0128702	0.0250028	1.58326	0.315671		1.89893		0	0		0	0	0		0		1.89893		2.24456
BGE013599	Berberisco de Fernan Nuñez	0.239516	0.00401956	0.0166401	2.13821	0.419277		2.55749		0	0		0	0	0		0		2.55749		2.81766
BGE013617	Semental	0.282499	0.0104069	0.0192605	1.89308	0.376726		2.26981		0	0		0	0	0		0		2.26981		2.58198
BGE013660	Rojal	0.197181	0.00618339	0.0127798	1.35339	0.302918		1.65631		0	0		0	0	0		0		1.65631		1.87245
BGE013703	Caravaca colorado	0.345184	0.0103128	0.0213914	1.77313	0.379307		2.15244		0	0		0	0	0		0		2.15244		2.52933
BGE013726	Jeja de Moratalla	0.284438	0.00329379	0.0144514	1.45725	0.29047		1.74772		0	0		0	0	0		0		1.74772		2.04991
BGE015383	Valenciano medio raspinegro	0.341042	0.0145597	0.026057	2.93425	0.569847		3.5041		0	0		0	0	0		0		3.5041		3.88576
BGE015388	Recio	0.315294	0.00863991	0.0185113	2.90302	0.382605		3.28563		0	0		0	0	0		0		3.28563		3.62807
BGE018266	Obispado	0.214333	0	0.0139681	1.01555	0.196018		1.21157		0	0		0	0	0		0		1.21157		1.43987
BGE018267	Tremen	0.17873	0	0.00979547	0.751131	0.162574		0.913705		0	0		0	0	0		0		0.913705		1.10223
BGE018269	Rubio de Belalcazar	0.314324	0.0185572	0.02109	2.0929	0.418973		2.51187		0	0		0	0	0		0		2.51187		2.86585
BGE018278	Salmeron colorado	0.227883	0.00102721	0.0092904	1.24411	0.246166		1.49028		0	0		0	0	0		0		1.49028		1.72848
BGE018284	Macolo	0.177077	0.0101157	0.0132453	1.57916	0.313638		1.8928		0	0		0	0	0		0		1.8928		2.09324
BGE018289	Berberisco cañifino	0.363356	0.0129506	0.0258255	2.26279	0.515608		2.77839		0	0		0	0	0		0		2.77839		3.18053
BGE018296	Arisnegro	0.245503	0.0242731	0.0246126	2.21865	0.476772		2.69542		0	0		0	0	0		0		2.69542		2.98981
BGE018309	Valenciano cañihueco	0.208954	0.010263	0.0164396	1.55632	0.323515		1.87983		0	0		0	0	0		0		1.87983		2.11549
BGE018310	Berberisco de Alcaparro	0.31317	0.0182906	0.0210702	2.39265	0.447142		2.83979		0	0		0	0	0		0		2.83979		3.19232
BGE018316	Recio moro velloso	0.33455	0.0189348	0.0196475	2.48596	0.481982		2.96794		0	0		0	0	0		0		2.96794		3.34108
BGE018318	Caravaca blanco cañigrueso	0.263305	0.0230148	0.0190014	2.09055	0.420062		2.51061		0	0		0	0	0		0		2.51061		2.81593
BGE018321	Mangalon de Montilla	0.274164	0.0271866	0.0424034	2.0307	0.358745		2.38944		0	0		0	0	0		0		2.38944		2.7332
BGE018322	Valenciano cañimacizo	0.192889	0.0102961	0.0176814	1.87625	0.376216		2.25247		0	0		0	0	0		0		2.25247		2.47333
BGE018334	Madrileño	0.318868	0.0224921	0.0266872	2.3202	0.446047		2.76624		0	0		0	0	0		0		2.76624		3.13429
BGE018347	Valenciano	0.175514	0.00145484	0.0120346	0.925277	0.180768		1.10605		0	0		0	0	0		0		1.10605		1.29505
BGE018615	Caravaca colorado cañigrueso	0.236387	0.0161658	0.0175295	1.69338	0.351721		2.0451		0	0		0	0	0		0		2.0451		2.31518
BGE018638		0.307175	0.0142869	0.0213041	2.30844	0.431389		2.73982		0	0		0	0	0		0		2.73982		3.08259
BGE018639	Sevilla 26	0.295032	0.0114489	0.0363225	2.27945	0.363893		2.64335		0	0		0	0	0		0		2.64335		2.98615
BGE018675	Aragones	0.182853	0	0.00888296	0.698826	0.141403		0.840229		0	0		0	0	0		0		0.840229		1.03197
BGE018676		0.295165	0.00698188	0.0149032	1.76204	0.355131		2.11717		0	0		0	0	0		0		2.11717		2.43422
BGE018679	Valenciano medio	0.292218	0.00844577	0.0207977	2.17013	0.357585		2.52771		0	0		0	0	0		0		2.52771		2.84918
BGE018680		0.238843	0.00994224	0.0237571	2.09121	0.449053		2.54026		0	0		0	0	0		0		2.54026		2.8128
BGE019255	Blanco verdeal	0.408723	0.00819532	0.0225458	2.2466	0.449244		2.69584		0	0		0	0	0		0		2.69584		3.1353
BGE019282	Negro de Belalcazar	0.327588	0.00635909	0.0187713	1.65343	0.398117		2.05154		0	0		0	0	0		0		2.05154		2.40426
BGE020946	Trigo	0.135937	0	0.00964967	1.1621	0.175158		1.33726		0	0		0	0	0		0		1.33726		1.48285
BGE026950	Blanquillo	0.216752	0.0106047	0.0337469	2.72644	0.470862		3.1973		0	0		0	0	0		0		3.1973		3.45841
BGE026952	Candeal	0.173648	0.000807073	0.0103505	1.22475	0.245548		1.4703		0	0		0	0	0		0		1.4703		1.6551
BGE026959	Trigo	0.223223	0.00366061	0.0143431	1.57349	0.312482		1.88597		0	0		0	0	0		0		1.88597		2.12719
BGE026960	Nano negro	0.311172	0.0149943	0.0216	1.97845	0.436191		2.41464		0	0		0	0	0		0		2.41464		2.76241
BGE028567	Trigo	0.291382	0.0159959	0.0309168	2.36695	0.396914		2.76387		0	0		0	0	0		0		2.76387		3.10216
BGE029096	Cañihueco	0.185671	0.00673677	0.0130163	1.62248	0.327085		1.94957		0	0		0	0	0		0		1.94957		2.15499
BGE029097	Rubio	0.176515	0.0037298	0.0129764	2.12832	0.432203		2.56052		0	0		0	0	0		0		2.56052		2.75374
BGE030919	Trigo grullal	0.196894	0.00904931	0.0208704	1.73291	0.381352		2.11427		0	0		0	0	0		0		2.11427		2.34108
BGE030920	Trigo cepero	0.179065	0.00979484	0.0140412	1.38936	0.29312		1.68248		0	0		0	0	0		0		1.68248		1.88538
BGE030921	Trigo casto	0.213817	0.0680084	0.03453	2.44167	0.476978		2.91865		0	0		0	0	0		0		2.91865		3.23501
BGE037824	Trigo valenciano	0.25399	0.00566735	0.0211909	1.69155	0.36169		2.05324		0	0		0	0	0		0		2.05324		2.33409
BGE039621	Trigo	0.296151	0.0133518	0.017504	1.93688	0.349507		2.28639		0	0		0	0	0		0		2.28639		2.61339
BGE040236	Cascalvo Lucena y Montilla	0.432563	0.00992475	0.0304826	2.60193	0.463684		3.06561		0	0		0	0	0		0		3.06561		3.53858
BGE040237	Colorado de espera L10	0.288612	0.0222918	0.0237269	2.236	0.476335		2.71233		0	0		0	0	0		0		2.71233		3.04696
BGE040244	Recio de Almeria	0.200042	0.00655226	0.0129186	1.53121	0.30304		1.83425		0	0		0	0	0		0		1.83425		2.05376
BGE045626	Lebrija	0.258027	0.0063041	0.0129927	1.28272	0.273008		1.55573		0	0		0	0	0		0		1.55573		1.83305
BGE045627	Ledesma	0.232278	0.00240906	0.0107504	1.53412	0.316759		1.85087		0	0		0	0	0		0		1.85087		2.09631
BGE045628	Povia	0.193838	0.0020143	0.0178429	0.837682	0.126911		0.964594		0	0		0	0	0		0		0.964594		1.17829
BGE045629	Povida	0.231779	0.00291458	0.017519	1.40814	0.239885		1.64803		0.0186078	0.0062414		0	0	0		0.0248492		1.67287		1.92509
BGE045630	Morisco de Tenerife	0.205781	0	0.0089988	1.05634	0.195035		1.25137		0	0		0	0	0		0		1.25137		1.46615
BGE045631	Recio de Malaga	0.479507	0.0184887	0.0370693	3.40291	0.508822		3.91173		0	0		0	0	0		0		3.91173		4.4468
BGE045632	Rubial de Liebana	0.405384	0.0235393	0.0390911	3.35755	0.48157		3.83912		0	0		0	0	0		0		3.83912		4.30714
BGE045633	Rojo de Llerena	0.278691	0.0390737	0.0721389	3.10181	0.552247		3.65405		0	0		0	0	0		0		3.65405		4.04396
BGE045634	Arisnegro velloso grano blanco	0.37409	0.0125992	0.0361354	2.42614	0.469331		2.89547		0	0		0	0	0		0		2.89547		3.31829
BGE045635	Baza	0.319256	0.0142725	0.0263191	2.4844	0.417063		2.90147		0	0		0	0	0		0		2.90147		3.26131
BGE045636	Espiga negra	0.315607	0.0254279	0.0291142	2.62786	0.517891		3.14575		0	0		0	0	0		0		3.14575		3.5159
BGE045637	Negro velloso	0.204526	0.00616905	0.0144908	1.67297	0.33971		2.01268		0	0		0	0	0		0		2.01268		2.23787
BGE045638	Caravaca 3	0.181686	0	0.00744944	1.18508	0.226141		1.41122		0	0		0	0	0		0		1.41122		1.60035
BGE045639	Pauleño de Mula	0.214689	0.00140634	0.00874755	1.27837	0.269281		1.54765		0	0		0	0	0		0		1.54765		1.7725
BGE045640	Torralba de Calatrava	0.184526	0.000693216	0.0106195	1.03529	0.231583		1.26687		0	0		0	0	0		0		1.26687		1.46271
BGE045641	Heraldo del Rhin	0.193831	0.00338733	0.0145074	0.845019	0.206146		1.05116		0	0		0	0	0		0		1.05116		1.26289
BGE045642	Villar de Cañas	0.299382	0.0117405	0.0207571	2.00838	0.450377		2.45876		0	0		0	0	0		0		2.45876		2.79064
BGE045643	Blat obeia	0.236501	0.00154485	0.0133189	0.850862	0.185457		1.03632		0	0		0	0	0		0		1.03632		1.28768
BGE045644		0.420976	0.012129	0.0235036	2.7292	0.525978		3.25517		0	0		0	0	0		0		3.25517		3.71178
BGE045645	Escaña	0.216651	0.0119768	0.0130726	1.51164	0.283356		1.795		0.0183006	0.00490401		0	0	0		0.0232046		1.8182		2.0599
BGE045647	Obispado de Lebrija	0.252288	0.00299789	0.0177551	1.35265	0.271288		1.62394		0	0		0	0	0		0		1.62394		1.89698
BGE045648	Tremen duro	0.293077	0.00178543	0.0192586	1.18171	0.238713		1.42042		0	0		0	0	0		0		1.42042		1.73455
BGE045649	Aleman grano blanco	0.180197	0.00169643	0.0123108	1.67604	0.326804		2.00285		0	0		0	0	0		0		2.00285		2.19705
BGE045650	Cabezon cañihueco	0.145999	0.00346417	0.0116754	0.79765	0.187539		0.985189		0	0		0	0	0		0		0.985189		1.14633
BGE045651	Arisnegro velloso grano rojo	0.255584	0	0.0180444	1.66977	0.225519		1.89529		0	0		0	0	0		0		1.89529		2.16891
BGE045653	Asolacambre	0.232019	0.00615004	0.0240369	1.85889	0.413529		2.27242		0	0		0	0	0		0		2.27242		2.53463
BGE045654	Rubio de Espiel	0.299265	0.0131313	0.0228663	1.82734	0.403993		2.23134		0	0		0	0	0		0		2.23134		2.5666
BGE045655	Barba	0.30167	0.00251593	0.0173249	1.28715	0.259626		1.54677		0	0		0	0	0		0		1.54677		1.86829
BGE045656	Solsona fort	0.388573	0.0527103	0.0613719	4.05703	0.714459		4.77149		0	0		0	0	0		0		4.77149		5.27415
BGE045657	Rojal de Nijar	0.377708	0.00480091	0.0128972	1.4227	0.357881		1.78058		0	0		0	0	0		0		1.78058		2.17599
BGE045658	Azul de Montijo	0.323167	0.00603466	0.0188667	1.72846	0.395986		2.12444		0	0		0	0	0		0		2.12444		2.47251
BGE045659	Valencina	0.391494	0.0210579	0.0368456	2.71513	0.501995		3.21712		0	0		0	0	0		0		3.21712		3.66652
BGE045660	Palacio Quemado	0.374389	0.0122902	0.0300497	2.67925	0.37439		3.05364		0	0		0	0	0		0		3.05364		3.47037
BGE045661	Raspinegro velloso	0.287124	0.0124995	0.0187798	2.52974	0.526899		3.05663		0	0		0	0	0		0		3.05663		3.37504
BGE045662	Cañihueco de Lorca	0.199564	0.0133126	0.0154721	1.7256	0.39124		2.11684		0	0		0	0	0		0		2.11684		2.34519
BGE045663	Salmeron velloso	0.328216	0.0188758	0.0345878	2.46966	0.520143		2.98981		0	0		0	0	0		0		2.98981		3.37149
BGE045664	Rojal fino de Liria	0.27772	0.00407107	0.0138855	1.54772	0.332084		1.8798		0	0		0	0	0		0		1.8798		2.17548
BGE045665	Claro de Higueruela	0.247753	0.00238696	0.0105272	1.44451	0.290904		1.73541		0	0		0	0	0		0		1.73541		1.99608
BGE045666	Blancal	0.239537	0.0114041	0.0163752	1.81473	0.300979		2.11571		0	0		0	0	0		0		2.11571		2.38303
BGE045667	Rojo de Lebrija	0.280403	0.00501361	0.0120885	1.49261	0.337177		1.82979		0	0		0	0	0		0		1.82979		2.12729
BGE045668	Raspinegro de Aguilas	0.203053	0.00386586	0.0147893	1.62368	0.244232		1.86791		0	0		0	0	0		0		1.86791		2.08962
BGE045669	Rojo Portell	0.312223	0.00582995	0.0174228	1.61352	0.380807		1.99432		0	0		0	0	0		0		1.99432		2.3298
BGE045670	Colorado de Cabra	0.239948	0.00724713	0.0163185	1.71625	0.308094		2.02435		0	0		0	0	0		0		2.02435		2.28786
BGE045671		0.19899	0.00566158	0.0172823	1.70272	0.35116		2.05388		0	0		0	0	0		0		2.05388		2.27582
BGE045672		0.211971	0.0116787	0.0207895	1.3348	0.248613		1.58341		0	0		0	0	0		0		1.58341		1.82785
BGE045673	Aleman grano rojo	0.277298	0.00105111	0.00944745	1.28637	0.263251		1.54962		0	0		0	0	0		0		1.54962		1.83741
BGE045674	Rubio	0.248565	0.0162414	0.015592	1.75966	0.382903		2.14257		0	0		0	0	0		0		2.14257		2.42297
BGE045675	Blanquillon de Boñar	0.264603	0.00425017	0.0168152	1.62393	0.296674		1.9206		0	0		0	0	0		0		1.9206		2.20627
BGE045676	Poveda	0.173878	0.00162415	0.0118449	1.35323	0.217168		1.5704		0	0		0	0	0		0		1.5704		1.75775
BGE047498	Povia	0.230857	0.000949228	0.0131305	1.09234	0.140992		1.23333		0	0		0	0	0		0		1.23333		1.47827
BGE047499	Pavida	0.17133	0.00235369	0.0128476	0.998081	0.209359		1.20744		0	0		0	0	0		0		1.20744		1.39397
BGE047500	Alcala la Real	0.251148	0.0194299	0.0188188	2.04266	0.463219		2.50588		0	0		0	0	0		0		2.50588		2.79528
BGE047501	Almendral	0.201624	0.0133033	0.0179884	1.769	0.397463		2.16646		0	0		0	0	0		0		2.16646		2.39938
BGE047502	Cascalbo	0.191191	0	0.0127435	0.861993	0.178016		1.04001		0	0		0	0	0		0		1.04001		1.24394
BGE047503	Escaña de Graus	0.232123	0.00992317	0.0176251	1.52415	0.33076		1.85491		0	0		0	0	0		0		1.85491		2.11458
BGE047504	Blanco de Corella	0.264155	0.00220939	0.0158773	1.18946	0.2282		1.41766		0.0160243	0.00544645		0	0	0		0.0214707		1.43913		1.72137
BGE047505	Rubion de Higueruela	0.220679	0.000905837	0.0141058	1.01827	0.208946		1.22722		0	0		0	0	0		0		1.22722		1.46291
BGE047506	Chile	0.273168	0.00253748	0.00980007	1.25298	0.248592		1.50158		0.0142213	0.00432674		0	0	0		0.0185481		1.52013		1.80563
BGE047507	Blatmort	0.153185	0	0.0112604	0.840003	0.137407		0.97741		0.179574	0.087496		0.0790128	0.0654642	0.0156742		0.427221		1.40463		1.56908
BGE047508	Cabezon de Estella	0.20049	0.0045271	0.0132274	1.47257	0.277375		1.74995		0	0		0	0	0		0		1.74995		1.96819
BGE047509	Blanco de Vegadeo	0.23864	0.0114843	0.0215163	2.27458	0.305195		2.57978		0	0		0	0	0		0		2.57978		2.85142
BGE047510	Forment lampiño	0.317621	0.00285612	0.0204333	2.0948	0.30635		2.40115		0	0		0	0	0		0		2.40115		2.74206
BGE047511	Bizargari	0.21456	0.00274542	0.0116786	1.67926	0.327717		2.00697		0	0		0	0	0		0		2.00697		2.23596
BGE047512	Gigante velloso de Najera	0.206742	0	0.0142185	1.5346	0.199099		1.7337		0	0		0	0	0		0		1.7337		1.95466
BGE047513	Radondell encarnado de Llosas	0.192871	0.00191675	0.0113673	1.62212	0.318944		1.94107		0	0		0	0	0		0		1.94107		2.14722
BGE047514	Torrelengua	0.203394	0.0175593	0.0175069	1.742	0.3607		2.1027		0	0		0	0	0		0		2.1027		2.34116
BGE047515	Claro de Balazote	0.269445	0.0152103	0.025315	2.10434	0.412027		2.51637		0	0		0	0	0		0		2.51637		2.82634
BGE047516	Blatfort	0.413694	0.00655331	0.0196996	2.35704	0.430012		2.78705		0	0		0	0	0		0		2.78705		3.227
BGE047517	Valencia grano rojo	0.226644	0.00571721	0.0153729	1.70707	0.31757		2.02464		0	0		0	0	0		0		2.02464		2.27238
BGE047518	Blancal de Nules	0.214862	0.0013203	0.0143863	1.47215	0.242096		1.71424		0	0		0	0	0		0		1.71424		1.94481
BGE047519	Boroñon de Salas	0.269803	0.00173681	0.0151429	1.94026	0.289385		2.22965		0	0		0	0	0		0		2.22965		2.51633
BGE047520	Abena	0.153266	0	0.0133193	0.983101	0.167058		1.15016		0.204711	0.110536		0.14924	0.127461	0.0240763		0.616025		1.76618		1.93277
BGE047521	Jeja vellosa de Caravaca	0.280995	0.00381657	0.0229341	2.06273	0.40954		2.47227		0	0		0	0	0		0		2.47227		2.78002
BGE048498	Rojo	0.280335	0.00315295	0.0198395	2.54382	0.365056		2.90887		0	0		0	0	0		0		2.90887		3.2122
BGE047523	Barcarrota	0.123666	0	0.00630796	1.01982	0.183816		1.20364		0.0195875	0.00458867		0	0	0		0.0241762		1.22781		1.35779
BGE047524	Escaña	0.176524	0.0107752	0.0161113	1.46666	0.292609		1.75927		0.0200636	0.00661812		0	0	0		0.0266817		1.78595		1.98936
BGE047525	Rubio de Olivenza	0.414066	0.00243376	0.0194893	1.72942	0.327786		2.05721		0	0		0	0	0		0		2.05721		2.49319
BGE047526	Raspinegro de Munera	0.214388	0.00527894	0.0107535	1.58212	0.330308		1.91243		0	0		0	0	0		0		1.91243		2.14285
BGE047527	Raspinegro de Alcala Guadaira	0.355235	0.0304941	0.0377439	3.16104	0.633811		3.79485		0	0		0	0	0		0		3.79485		4.21832
BGE047528	Azulejo de Villa del Rio	0.289625	0.0152578	0.0325451	2.54312	0.518715		3.06183		0	0		0	0	0		0		3.06183		3.39926
BGE047529	Mocho blanco	0.242521	0.00116735	0.0188981	2.07333	0.344837		2.41817		0	0		0	0	0		0		2.41817		2.68075
BGE047530	Mazachon de Balazote	0.238674	0.00383274	0.0149631	1.70366	0.31819		2.02185		0	0		0	0	0		0		2.02185		2.27932
BGE047531	Asturias L2	0.265572	0.00435239	0.0194952	1.97733	0.296294		2.27362		0.0190063	0.00691301		0	0	0		0.0259193		2.29954		2.58896
BGE047532	Rubial	0.235104	0	0.0161284	1.39662	0.229959		1.62657		0	0		0	0	0		0		1.62657		1.87781
BGE048499	Povia blanca de Somiedo	0.178751	0.001476	0.0128711	0.732807	0.149709		0.882516		0	0		0	0	0		0		0.882516		1.07561
BGE047535		0.187461	0	0.0108402	1.12698	0.200276		1.32725		0.248847	0.122591		0.161142	0.127282	0.0275666		0.687428		2.01468		2.21298
BGE047536	Mamento o Argelino	0.195826	0	0.0146223	1.28132	0.198442		1.47977		0.231965	0.12525		0.120573	0.113454	0.0263199		0.617561		2.09733		2.30778
BGE048494	Cañivano	0.233422	0.00611912	0.0145263	1.81326	0.392708		2.20596		0.031341	0.0132519		0	0	0		0.0445929		2.25056		2.50463
BGE048495		0.231637	0.00334921	0.0178823	2.01429	0.274685		2.28897		0.0197045	0.00400786		0	0	0		0.0237124		2.31268		2.56555
BGE048496	Serrentin de Salas	0.215656	0.00401246	0.0159847	1.91963	0.278759		2.19839		0.0210285	0.00723125		0	0	0		0.0282598		2.22665		2.4623
BGE048497	Gros de Cerdaña	0.279637	0.00246583	0.0173013	2.32103	0.382158		2.70319		0	0		0	0	0		0		2.70319		3.00259
	Min	0.123666	0	0.00630796	0.698826	0.126911		0.840229	0	0	0	0	0	0	0	0	0		0.840229		1.03197
	Max	0.479507	0.0680084	0.0721389	4.05703	0.714459		4.77149	0	0.248847	0.12525	0	0.161142	0.127461	0.0275666	0	0.687428		4.77149		5.27415
	Mean	0.252041	0.00899543	0.018833	1.77098	0.337527		2.10851		0.00689661	0.00329141		0.00326902	0.00277988	0.000600238		0.0168372		2.12534		2.40521
	Kofa	0.23883	0.0110729	0.0394838	3.45223	0.649464		4.1017		0	0		0	0	0		0		4.1017		4.39109
	Monastir	0.179982	0.00217802	0.0102611	1.6501	0.335911		1.98602		0	0		0	0	0		0		1.98602		2.17844
	Amilcar	0.224313	0.00611608	0.0253937	2.225	0.430159		2.65516		0	0		0	0	0		0		2.65516		2.91098
	Olivadur	0.257468	0.0156797	0.0437978	3.33005	0.630491		3.96054		0	0		0	0	0		0		3.96054		4.27749

## Sheet: Table S2
Requena-Ramírez et al. Supplementary file 1
Relative contribution of individual carotenoids to the total carotenoid pool (%) β,ε-Branch(%) = [(all-E)-α-carotene + total lutein]*100/Total carotenoids. β,β-Branch(%) = [(all-E)-zeaxanthin+(all-E)-β-carotene]*100/Total carotenoids.
Accession ID	Common crop name	Contribution of total esters to the total carotenoid pool (%)	β,ε-branch (%)	β,β-branch (%)		Zeaxanthin (%)	α-Carotene (%)	β-Carotene (%)	Free Lutein (%)	%Total Lut
BGE008250	Trigo	0	88.9348	11.0652		10.4	0.387297	0.665152	88.5475	88.5475
BGE008252	Trigo	0	90.5654	9.43459		8.70651	0.38842	0.728081	90.177	90.177
BGE008253	Trigo	0	89.9508	10.0492		9.21689	0.871876	0.832277	89.079	89.079
BGE008256	Trigo	0	92.347	7.65303		6.97126	1.09345	0.681762	91.2535	91.2535
BGE008258	Trigo	0	90.0302	9.96975		9.48001	0.420803	0.489745	89.6094	89.6094
BGE008262	Trigo	0	90.6224	9.37764		8.75551	0.318348	0.622123	90.304	90.304
BGE008263	Trigo	0	89.7448	10.2552		9.5086	0.517688	0.746644	89.2271	89.2271
BGE008264	Trigo	0	89.3628	10.6372		9.87909	0.499119	0.758117	88.8637	88.8637
BGE008265	Trigo	0	89.8307	10.1693		9.46114	0.407944	0.708121	89.4228	89.4228
BGE008268	Trigo	0	86.6017	13.3983		12.6375	0.277612	0.760775	86.3241	86.3241
BGE008269	Trigo	0	90.8487	9.15131		8.43884	0.332326	0.712476	90.5164	90.5164
BGE008270	Trigo	0	86.9772	13.0228		12.1544	0.311969	0.868384	86.6652	86.6652
BGE008271	Trigo	0	89.4436	10.5564		9.91984	0.397937	0.636552	89.0457	89.0457
BGE008366	Trigo	0	88.3653	11.6347		10.6063	0.467226	1.0284	87.898	87.898
BGE012301	Escaña doble	1.19465	83.7996	16.2004		14.9714	0.167774	1.22897	82.4372	83.6319
BGE012359	Recio cañimacizo de Cañete de las Torres	0	92.6225	7.37752		6.52346	0.247265	0.854058	92.3752	92.3752
BGE013062	Recio de Iznalloz	0	88.7988	11.2012		10.3965	0.533752	0.804683	88.2651	88.2651
BGE013122	Polonico de Villamartin	0	85.1749	14.8251		13.7112	0.573396	1.11393	84.6015	84.6015
BGE013599	Berberisco de Fernan Nuñez	0	90.9089	9.09109		8.50052	0.142656	0.590564	90.7663	90.7663
BGE013617	Semental	0	88.3129	11.6871		10.9412	0.403059	0.745961	87.9098	87.9098
BGE013660	Rojal	0	88.7868	11.2132		10.5306	0.33023	0.68252	88.4566	88.4566
BGE013703	Caravaca colorado	0	85.507	14.493		13.6473	0.407729	0.845736	85.0993	85.0993
BGE013726	Jeja de Moratalla	0	85.4194	14.5806		13.8757	0.16068	0.704977	85.2587	85.2587
BGE015383	Valenciano medio raspinegro	0	90.5527	9.4473		8.77672	0.374695	0.670578	90.178	90.178
BGE015388	Recio	0	90.7994	9.20062		8.69039	0.23814	0.510224	90.5612	90.5612
BGE018266	Obispado	0	84.1443	15.8557		14.8856	0	0.970097	84.1443	84.1443
BGE018267	Tremen	0	82.896	17.104		16.2153	0	0.888695	82.896	82.896
BGE018269	Rubio de Belalcazar	0	88.2962	11.7038		10.9679	0.64753	0.735909	87.6486	87.6486
BGE018278	Salmeron colorado	0	86.2785	13.7215		13.184	0.0594286	0.537489	86.2191	86.2191
BGE018284	Macolo	0	90.9077	9.09226		8.4595	0.483255	0.632767	90.4245	90.4245
BGE018289	Berberisco cañifino	0	87.7636	12.2364		11.4244	0.407183	0.81199	87.3564	87.3564
BGE018296	Arisnegro	0	90.9655	9.03452		8.21131	0.81186	0.823216	90.1536	90.1536
BGE018309	Valenciano cañihueco	0	89.3455	10.6545		9.87737	0.485135	0.777109	88.8604	88.8604
BGE018310	Berberisco de Alcaparro	0	89.5299	10.4701		9.81009	0.572957	0.660026	88.9569	88.9569
BGE018316	Recio moro velloso	0	89.3987	10.6013		10.0133	0.566729	0.58806	88.832	88.832
BGE018318	Caravaca blanco cañigrueso	0	89.9747	10.0253		9.35055	0.817308	0.674782	89.1574	89.1574
BGE018321	Mangalon de Montilla	0	88.4177	11.5823		10.0309	0.994682	1.55142	87.423	87.423
BGE018322	Valenciano cañimacizo	0	91.4864	8.51363		7.79875	0.416283	0.71488	91.0701	91.0701
BGE018334	Madrileño	0	88.975	11.025		10.1735	0.717613	0.85146	88.2574	88.2574
BGE018347	Valenciano	0	85.5181	14.4819		13.5527	0.112339	0.929276	85.4057	85.4057
BGE018615	Caravaca colorado cañigrueso	0	89.0326	10.9674		10.2103	0.698253	0.757156	88.3343	88.3343
BGE018638		0	89.3441	10.6559		9.96484	0.463471	0.691109	88.8806	88.8806
BGE018639	Sevilla 26	0	88.9036	11.0964		9.88002	0.383399	1.21637	88.5202	88.5202
BGE018675	Aragones	0	81.4203	18.5797		17.7189	0	0.860781	81.4203	81.4203
BGE018676		0	87.2621	12.7379		12.1256	0.286822	0.612234	86.9753	86.9753
BGE018679	Valenciano medio	0	89.0138	10.9862		10.2562	0.296429	0.729955	88.7174	88.7174
BGE018680		0	90.6641	9.33589		8.49129	0.353464	0.844605	90.3106	90.3106
BGE019255	Blanco verdeal	0	86.2447	13.7553		13.0362	0.261388	0.719096	85.9834	85.9834
BGE019282	Negro de Belalcazar	0	85.5939	14.4061		13.6253	0.264492	0.780752	85.3294	85.3294
BGE020946	Trigo	0	90.182	9.81805		9.16729	0	0.650753	90.182	90.182
BGE026950	Blanquillo	0	92.7568	7.24317		6.26738	0.306636	0.975792	92.4502	92.4502
BGE026952	Candeal	0	88.883	11.117		10.4917	0.0487627	0.625372	88.8342	88.8342
BGE026959	Trigo	0	88.832	11.168		10.4938	0.172086	0.674274	88.6599	88.6599
BGE026960	Nano negro	0	87.9536	12.0464		11.2645	0.542797	0.781928	87.4108	87.4108
BGE028567	Trigo	0	89.6105	10.3895		9.39288	0.515638	0.996622	89.0949	89.0949
BGE029096	Cañihueco	0	90.7801	9.21989		8.61588	0.312612	0.604006	90.4675	90.4675
BGE029097	Rubio	0	93.1188	6.88122		6.40999	0.135445	0.471228	92.9833	92.9833
BGE030919	Trigo grullal	0	90.6981	9.30188		8.41039	0.386544	0.891484	90.3116	90.3116
BGE030920	Trigo cepero	0	89.7577	10.2423		9.49757	0.519515	0.74474	89.2382	89.2382
BGE030921	Trigo casto	0	92.3231	7.67686		6.60947	2.10227	1.06739	90.2209	90.2209
BGE037824	Trigo valenciano	0	88.2104	11.7896		10.8818	0.242808	0.907887	87.9676	87.9676
BGE039621	Trigo	0	87.9982	12.0018		11.332	0.510901	0.669779	87.4873	87.4873
BGE040236	Cascalvo Lucena y Montilla	0	86.9144	13.0856		12.2242	0.280473	0.861435	86.6339	86.6339
BGE040237	Colorado de espera L10	0	89.7492	10.2508		9.47212	0.731606	0.778708	89.0176	89.0176
BGE040244	Recio de Almeria	0	89.6307	10.3693		9.74026	0.319037	0.629019	89.3117	89.3117
BGE045626	Lebrija	0	85.2148	14.7852		14.0764	0.343912	0.708799	84.8709	84.8709
BGE045627	Ledesma	0	88.4069	11.5931		11.0803	0.114919	0.512826	88.292	88.292
BGE045628	Povia	0	82.0349	17.9651		16.4508	0.170951	1.51431	81.8639	81.8639
BGE045629	Povida	1.29081	87.0501	12.9499		12.0399	0.1514	0.910039	85.6078	86.8987
BGE045630	Morisco de Tenerife	0	85.3508	14.6492		14.0354	0	0.613769	85.3508	85.3508
BGE045631	Recio de Malaga	0	88.3832	11.6168		10.7832	0.415776	0.833617	87.9674	87.9674
BGE045632	Rubial de Liebana	0	89.6805	10.3195		9.41191	0.546519	0.907589	89.134	89.134
BGE045633	Rojo de Llerena	0	91.3246	8.67542		6.89155	0.966223	1.78387	90.3584	90.3584
BGE045634	Arisnegro velloso grano blanco	0	87.6375	12.3625		11.2736	0.37969	1.08897	87.2578	87.2578
BGE045635	Baza	0	89.4038	10.5962		9.78918	0.437632	0.807009	88.9662	88.9662
BGE045636	Espiga negra	0	90.1954	9.80464		8.97657	0.723225	0.828072	89.4721	89.4721
BGE045637	Negro velloso	0	90.2131	9.78688		9.13935	0.275667	0.647529	89.9375	89.9375
BGE045638	Caravaca 3	0	88.1817	11.8183		11.3528	0	0.465487	88.1817	88.1817
BGE045639	Pauleño de Mula	0	87.3943	12.6057		12.1122	0.0793423	0.493516	87.3149	87.3149
BGE045640	Torralba de Calatrava	0	86.6586	13.3414		12.6154	0.0473926	0.726018	86.6112	86.6112
BGE045641	Heraldo del Rhin	0	83.503	16.497		15.3482	0.26822	1.14875	83.2348	83.2348
BGE045642	Villar de Cañas	0	88.5281	11.4719		10.7281	0.420709	0.743812	88.1074	88.1074
BGE045643	Blat obeia	0	80.5993	19.4007		18.3664	0.119971	1.03433	80.4793	80.4793
BGE045644		0	88.0252	11.9748		11.3416	0.32677	0.633215	87.6984	87.6984
BGE045645	Escaña	1.12649	88.8478	11.1522		10.5176	0.581426	0.63462	87.1399	88.2664
BGE045647	Obispado de Lebrija	0	85.7646	14.2354		13.2994	0.158035	0.935966	85.6066	85.6066
BGE045648	Tremen duro	0	81.9932	18.0068		16.8965	0.102933	1.1103	81.8903	81.8903
BGE045649	Aleman grano blanco	0	91.2379	8.76209		8.20176	0.0772137	0.560331	91.1607	91.1607
BGE045650	Cabezon cañihueco	0	86.2452	13.7548		12.7363	0.302197	1.01851	85.943	85.943
BGE045651	Arisnegro velloso grano rojo	0	87.3841	12.6159		11.784	0	0.831955	87.3841	87.3841
BGE045653	Asolacambre	0	89.8977	10.1023		9.15396	0.242641	0.948341	89.6551	89.6551
BGE045654	Rubio de Espiel	0	87.4491	12.5509		11.66	0.511622	0.890917	86.9375	86.9375
BGE045655	Barba	0	82.9258	17.0742		16.1469	0.134665	0.927317	82.7911	82.7911
BGE045656	Solsona fort	0	91.4689	8.53113		7.3675	0.999408	1.16364	90.4695	90.4695
BGE045657	Rojal de Nijar	0	82.0493	17.9507		17.358	0.220631	0.592704	81.8287	81.8287
BGE045658	Azul de Montijo	0	86.1665	13.8335		13.0704	0.24407	0.763059	85.9225	85.9225
BGE045659	Valencina	0	88.3176	11.6824		10.6775	0.574329	1.00492	87.7432	87.7432
BGE045660	Palacio Quemado	0	88.346	11.654		10.7882	0.354148	0.865892	87.9918	87.9918
BGE045661	Raspinegro velloso	0	90.9363	9.0637		8.50727	0.37035	0.556433	90.5659	90.5659
BGE045662	Cañihueco de Lorca	0	90.8308	9.16923		8.5095	0.567656	0.659737	90.2631	90.2631
BGE045663	Salmeron velloso	0	89.239	10.761		9.73507	0.559865	1.02589	88.6792	88.6792
BGE045664	Rojal fino de Liria	0	86.5958	13.4042		12.7659	0.187134	0.638271	86.4087	86.4087
BGE045665	Claro de Higueruela	0	87.0606	12.9394		12.412	0.119583	0.527395	86.941	86.941
BGE045666	Blancal	0	89.2611	10.7389		10.0518	0.478556	0.687159	88.7825	88.7825
BGE045667	Rojo de Lebrija	0	86.2506	13.7494		13.1812	0.23568	0.568255	86.0149	86.0149
BGE045668	Raspinegro de Aguilas	0	89.575	10.425		9.71722	0.185003	0.707752	89.39	89.39
BGE045669	Rojo Portell	0	85.8509	14.1491		13.4013	0.250234	0.747826	85.6007	85.6007
BGE045670	Colorado de Cabra	0	88.7989	11.2011		10.4879	0.316765	0.713267	88.4821	88.4821
BGE045671		0	90.497	9.50305		8.74366	0.248771	0.759387	90.2482	90.2482
BGE045672		0	87.2659	12.7341		11.5967	0.638929	1.13738	86.627	86.627
BGE045673	Aleman grano rojo	0	84.3941	15.6059		15.0917	0.0572061	0.514171	84.3369	84.3369
BGE045674	Rubio	0	89.0978	10.9022		10.2587	0.670312	0.643508	88.4275	88.4275
BGE045675	Blanquillon de Boñar	0	87.2446	12.7554		11.9932	0.192641	0.762158	87.052	87.052
BGE045676	Poveda	0	89.434	10.566		9.8921	0.0923996	0.673869	89.3416	89.3416
BGE047498	Povia	0	83.495	16.505		15.6167	0.0642121	0.888237	83.4308	83.4308
BGE047499	Pavida	0	86.7876	13.2124		12.2908	0.168848	0.921658	86.6187	86.6187
BGE047500	Alcala la Real	0	90.342	9.65797		8.98473	0.695096	0.673234	89.6469	89.6469
BGE047501	Almendral	0	90.8471	9.15288		8.40317	0.554448	0.749711	90.2927	90.2927
BGE047502	Cascalbo	0	83.6058	16.3942		15.3697	0	1.02444	83.6058	83.6058
BGE047503	Escaña de Graus	0	88.1892	11.8108		10.9773	0.469274	0.833504	87.72	87.72
BGE047504	Blanco de Corella	1.2473	83.732	16.268		15.3456	0.128351	0.922362	82.3564	83.6037
BGE047505	Rubion de Higueruela	0	83.9508	16.0492		15.085	0.0619203	0.964232	83.8889	83.8889
BGE047506	Chile	1.02724	84.3286	15.6714		15.1287	0.140532	0.542751	83.1608	84.1881
BGE047507	Blatmort	27.2275	89.5196	10.4804		9.76274	0	0.717647	62.2921	89.5196
BGE047508	Cabezon de Estella	0	89.1414	10.8586		10.1865	0.230013	0.672056	88.9114	88.9114
BGE047509	Blanco de Vegadeo	0	90.8762	9.12376		8.36918	0.402759	0.754583	90.4735	90.4735
BGE047510	Forment lampiño	0	87.6715	12.3285		11.5833	0.10416	0.745181	87.5674	87.5674
BGE047511	Bizargari	0	89.8818	10.1182		9.59588	0.122785	0.522309	89.759	89.759
BGE047512	Gigante velloso de Najera	0	88.6957	11.3043		10.5769	0	0.727417	88.6957	88.6957
BGE047513	Radondell encarnado de Llosas	0	90.4883	9.51173		8.98234	0.0892666	0.529397	90.399	90.399
BGE047514	Torrelengua	0	90.5645	9.43551		8.68772	0.750023	0.747787	89.8145	89.8145
BGE047515	Claro de Balazote	0	89.571	10.429		9.53337	0.538162	0.895681	89.0328	89.0328
BGE047516	Blatfort	0	86.5698	13.4302		12.8198	0.203078	0.610462	86.3667	86.3667
BGE047517	Valencia grano rojo	0	89.3496	10.6504		9.97387	0.251596	0.67651	89.098	89.098
BGE047518	Blancal de Nules	0	88.2123	11.7877		11.048	0.0678882	0.739727	88.1444	88.1444
BGE047519	Boroñon de Salas	0	88.6761	11.3239		10.7221	0.0690217	0.601785	88.6071	88.6071
BGE047520	Abena	31.8726	91.381	8.619		7.92987	0	0.689132	59.5084	91.381
BGE047521	Jeja vellosa de Caravaca	0	89.0674	10.9326		10.1077	0.137286	0.824962	88.9301	88.9301
BGE048498	Rojo	0	90.6552	9.34483		8.7272	0.0981555	0.61763	90.557	90.557
BGE047523	Barcarrota	1.78056	90.4275	9.57253		9.10795	0	0.464577	88.6469	90.4275
BGE047524	Escaña	1.34122	90.3167	9.68326		8.87339	0.54164	0.809873	88.4339	89.7751
BGE047525	Rubio de Olivenza	0	82.6105	17.3895		16.6078	0.0976162	0.781701	82.5128	82.5128
BGE047526	Raspinegro de Munera	0	89.4934	10.5066		10.0048	0.246351	0.50183	89.247	89.247
BGE047527	Raspinegro de Alcala Guadaira	0	90.684	9.316		8.42124	0.722895	0.894762	89.9611	89.9611
BGE047528	Azulejo de Villa del Rio	0	90.5223	9.47766		8.52025	0.448856	0.957417	90.0735	90.0735
BGE047529	Mocho blanco	0	90.2483	9.7517		9.04675	0.0435457	0.704954	90.2048	90.2048
BGE047530	Mazachon de Balazote	0	88.8722	11.1278		10.4713	0.168153	0.656472	88.7041	88.7041
BGE047531	Asturias L2	1.00115	88.9891	11.0109		10.2578	0.168113	0.753013	87.8199	88.821
BGE047532	Rubial	0	86.621	13.379		12.5201	0	0.858893	86.621	86.621
BGE048499	Povia blanca de Somiedo	0	82.1849	17.8151		16.6185	0.137223	1.19663	82.0476	82.0476
BGE047535		31.0634	91.0392	8.9608		8.47096	0	0.489844	59.9758	91.0392
BGE047536	Mamento o Argelino	26.76	90.8809	9.11912		8.48551	0	0.633611	64.1209	90.8809
BGE048494	Cañivano	1.78042	90.1004	9.89963		9.31965	0.244313	0.579978	88.0756	89.8561
BGE048495		0.92426	90.2743	9.72574		9.02873	0.130546	0.697017	89.2195	90.1437
BGE048496	Serrentin de Salas	1.1477	90.5925	9.40747		8.7583	0.162956	0.649175	89.2819	90.4296
BGE048497	Gros de Cerdaña	0	90.1106	9.88939		9.31318	0.0821234	0.576213	90.0285	90.0285
	Min	0	80.5993	6.88122	0	6.26738	0	0.464577	59.5084	80.4793
	Max	31.8726	93.1188	19.4007	0	18.3664	2.10227	1.78387	92.9833	92.9833
	Mean	0.838368	88.3389	11.6611	#DIV/0!	10.8826	0.330144	0.778534	87.1704	88.0087
	Kofa	0	93.6618	6.33816		5.43898	0.252167	0.899181	93.4097	93.4097
	Monastir	0	91.267	8.73303		8.262	0.0999807	0.471032	91.167	91.167
	Amilcar	0	91.4219	8.57809		7.70575	0.210104	0.872341	91.2118	91.2118
	Olivadur	0	92.957	7.04305		6.01914	0.366564	1.02391	92.5904	92.5904

## Sheet: Table S3
Requena-Ramírez et al. Supplementary file 1
Lycopene beta-cyclase and Lycopene epsilon-cyclase genes retrieved from the Triticum turgidum and Triticum dicoccoides reference genomes (http://plants.ensembl.org/index.html).
Gene	Triticum turgidum	Triticum dicoccoides
	(Svevo.v1)	(WEWSeq_v.1.0)
Lycopene beta-cyclase	TRITD6Av1G072890	TRIDC6AG024580
	TRITD6Bv1G077610	TRIDC6BG030060
Lycopene epsilon-cyclase	TRITD3Av1G269690	TRIDC3AG069480
	TRITD3Bv1G121950	TRIDC3BG079160
